# Supplementary material for: The Effect of Ethanol on Abnormal Grain Growth in Copper Foils
Source: Nanomaterials (Basel). 2021 Nov 15;11(11):3069. doi: 10.3390/nano11113069 (PMC8625376; doi:10.3390/nano11113069)
Supplement: Supplementary file 1 [file nanomaterials-11-03069-s001.zip]

Archive with 1 entries (1 files):
- nanomaterials-1434867-supplementary.pdf
